# Supplementary material for: Dietary Survey of Japanese Individuals with Type 2 Diabetes Mellitus on a Low-Carbohydrate Diet: An Observational Study
Source: Nutrients. 2024 May 28;16(11):1658. doi: 10.3390/nu16111658 (PMC11174919; doi:10.3390/nu16111658)
Supplement: Supplementary file 1 [file nutrients-16-01658-s001.zip]

Archive with 4 entries (4 files):
- Table S1.pdf
- Table S2.pdf
- Table S5.pdf
- Tables S3 and S4.pdf
